# Supplementary material for: Preconceptional Immunization Can Modulate Offspring Intrathymic IL-17-Producing γδT Cells with Epigenetic Implications Mediated by microRNAs
Source: Int J Mol Sci. 2021 Jun 21;22(12):6633. doi: 10.3390/ijms22126633 (PMC8234718; doi:10.3390/ijms22126633)
Supplement: Supplementary file 1 [file ijms-22-06633-s001.zip]

Archive with 1 entries (1 files):
- ijms-1190044-supplementary.pdf
